# Supplementary material for: Analysis of the Whole-Exome Sequencing of Tumor and Circulating Tumor DNA in Metastatic Melanoma
Source: Cancers (Basel). 2019 Nov 29;11(12):1905. doi: 10.3390/cancers11121905 (PMC6966626; doi:10.3390/cancers11121905)
Supplement: Supplementary file 1 [file cancers-11-01905-s001.zip]

Archive with 3 entries (2 files):
- cancers-620854-final-supplementary/
- cancers-620854-final-supplementary/cancers-620854-final-supplementary -.xlsx
- cancers-620854-final-supplementary/cancers-620854-final-supplementary.docx
